# Supplementary material for: Long-term treatment with the PARP inhibitor niraparib does not increase the mutation load in cell line models and tumour xenografts
Source: Br J Cancer. 2018 Nov 14;119(11):1392–400. doi: 10.1038/s41416-018-0312-6 (PMC6265254; doi:10.1038/s41416-018-0312-6)
Supplement: Supplementary file 1 — Supplementary Table 1 [file 41416_2018_312_MOESM1_ESM.xlsx]

## Sheet: Cell lines
Summary of all genetic alterations found in the cell line samples used in this study
			Total unique mutations (IsoMut)			Deletions by sequence context			Structural variations as classified by CREST				SNVs detailed by triplet spectrum
Sample_name	Cell_line	Treatment	SNVs_all	Insertions	Deletions_all	Deletion_homology	Deletion_nonhomology	Deletion_repeat	CREST_CTX	CREST_DEL	CREST_INS	CREST_ITX	A[C>A]A	A[C>A]C	A[C>A]G	A[C>A]T	C[C>A]A	C[C>A]C	C[C>A]G	C[C>A]T	G[C>A]A	G[C>A]C	G[C>A]G	G[C>A]T	T[C>A]A	T[C>A]C	T[C>A]G	T[C>A]T	A[C>G]A	A[C>G]C	A[C>G]G	A[C>G]T	C[C>G]A	C[C>G]C	C[C>G]G	C[C>G]T	G[C>G]A	G[C>G]C	G[C>G]G	G[C>G]T	T[C>G]A	T[C>G]C	T[C>G]G	T[C>G]T	A[C>T]A	A[C>T]C	A[C>T]G	A[C>T]T	C[C>T]A
CL01	DT40 WT	mock	123	5	3	1	0	2	0	2	3	0	4	3	0	5	0	1	0	5	3	1	0	7	5	3	1	9	1	0	0	3	0	0	0	0	0	1	0	1	0	0	0	1	6	1	9	2	2
CL02	DT40 WT	mock	71	5	6	1	2	3	0	1	1	1	2	0	1	1	1	0	0	3	1	0	1	0	2	1	0	1	1	1	1	2	1	1	0	1	0	0	0	0	1	0	0	1	3	4	4	0	1
CL03	DT40 WT	mock	127	2	8	0	2	6	1	0	0	0	3	1	0	0	0	0	0	1	2	3	1	4	5	0	1	8	0	1	0	2	1	0	0	0	1	0	0	0	2	0	0	1	1	2	4	3	2
CL04	DT40 WT	mock	69	1	5	0	2	3	0	0	2	0	3	0	0	2	0	0	0	1	1	0	0	0	0	1	0	2	0	1	0	1	0	1	0	0	1	1	0	0	0	0	0	0	3	0	4	1	0
CL05	DT40 WT	mock	121	6	9	1	2	6	3	1	0	0	1	1	1	1	3	2	0	2	3	0	0	2	5	2	0	4	3	0	0	0	0	1	0	2	2	1	0	0	0	2	0	2	7	1	2	2	2
CL06	DT40 WT	niraparib	113	5	5	1	3	1	1	2	0	0	6	0	0	6	0	1	0	0	2	2	0	1	2	1	0	4	3	0	1	1	0	0	0	1	0	0	0	2	2	0	0	1	2	3	2	1	1
CL07	DT40 WT	niraparib	113	2	5	0	1	4	1	2	1	2	3	3	0	4	3	1	2	4	3	0	0	3	7	1	0	2	1	2	0	0	1	0	0	0	2	0	0	0	0	1	0	1	1	2	2	3	3
CL08	DT40 WT	niraparib	135	4	3	1	0	2	2	3	2	0	4	0	0	3	1	1	0	2	8	1	0	6	6	2	0	8	2	0	0	0	1	0	0	1	2	0	0	0	0	0	0	0	4	1	3	2	1
CL09	DT40 WT	niraparib	131	3	4	1	2	1	0	0	2	2	4	2	0	5	2	0	0	3	3	0	0	1	3	5	0	9	1	1	1	3	0	0	0	1	3	1	0	1	1	1	1	0	1	0	5	1	2
CL10	DT40 WT	niraparib	131	10	13	2	5	6	0	3	1	0	13	1	0	10	1	1	0	1	3	2	0	2	3	2	0	9	4	0	0	0	1	0	0	0	0	0	0	0	0	1	0	2	3	0	4	2	3
CL11	DT40 BRCA1-/-	mock	796	8	35	8	18	9	1	3	4	0	37	6	0	14	8	6	3	11	12	6	1	15	10	12	1	18	19	5	4	12	11	7	0	13	7	2	0	11	13	9	0	15	21	7	6	13	9
CL12	DT40 BRCA1-/-	mock	847	8	30	7	14	9	2	4	3	0	21	13	4	15	14	16	2	15	12	8	2	15	19	14	2	18	14	2	0	12	4	6	2	8	15	6	0	14	15	4	2	16	23	6	3	16	12
CL13	DT40 BRCA1-/-	mock	991	15	28	5	14	9	0	6	2	0	34	6	2	13	9	12	2	14	26	9	2	20	14	13	4	29	19	13	4	20	5	5	2	10	8	7	0	14	13	10	3	17	20	6	5	21	7
CL14	DT40 BRCA1-/-	mock	742	13	28	9	14	5	0	1	0	0	22	10	3	12	13	13	5	14	15	7	2	16	13	10	3	18	9	7	3	10	8	6	1	8	7	4	0	15	11	6	1	4	14	6	2	13	6
CL15	DT40 BRCA1-/-	mock	869	15	40	6	15	19	1	4	3	0	27	14	2	18	8	10	0	12	18	13	3	14	16	9	2	18	18	9	1	15	6	5	0	4	14	4	0	16	10	11	0	18	18	9	5	19	7
CL16	DT40 BRCA1-/-	niraparib	695	11	37	16	10	11	1	6	4	0	21	4	1	13	9	3	0	11	11	8	1	19	11	8	0	20	17	4	1	11	8	5	2	11	7	5	2	8	5	9	2	14	14	6	2	14	10
CL17	DT40 BRCA1-/-	niraparib	758	9	43	12	13	18	0	3	2	1	18	10	0	14	13	9	0	12	14	9	1	12	15	8	0	19	13	12	3	16	5	2	2	9	9	4	0	11	11	7	1	14	12	5	3	14	9
CL18	DT40 BRCA1-/-	niraparib	752	13	38	14	10	14	0	6	3	0	19	10	4	19	10	10	2	9	13	4	1	10	25	9	2	24	22	7	3	10	4	6	0	11	5	5	0	11	6	7	0	7	14	6	4	12	8
CL19	DT40 BRCA1-/-	niraparib	667	9	41	16	15	10	1	3	2	0	18	11	3	16	3	2	1	9	9	6	2	6	16	11	1	15	12	6	6	15	6	5	1	7	9	1	0	11	10	8	0	7	15	6	7	16	9
CL20	DT40 BRCA1-/-	niraparib	846	8	35	14	15	6	0	5	0	0	25	11	4	21	6	12	1	17	13	10	2	12	11	10	0	14	19	5	6	15	10	4	0	8	11	2	2	16	7	12	2	14	21	8	4	19	10
CL21	SUM149PT	mock	474	2	8	2	1	5	0	3	0	0	25	9	2	13	14	5	0	11	14	12	0	10	16	8	2	18	7	4	1	4	4	1	1	8	1	2	0	4	8	6	1	11	11	3	3	7	9
CL22	SUM149PT	mock	866	3	10	4	1	5	0	7	1	3	40	24	2	32	33	15	4	25	28	26	7	17	44	39	6	46	7	5	4	9	7	7	1	8	4	3	1	4	13	8	1	9	10	11	5	17	14
CL23	SUM149PT	mock	633	3	5	3	0	2	0	3	2	0	27	14	1	18	25	16	0	11	18	10	2	7	27	28	3	25	5	3	4	6	4	2	0	7	7	2	1	4	8	2	0	14	13	14	2	22	7
CL24	SUM149PT	niraparib	606	4	12	4	2	6	3	5	4	4	39	21	4	8	25	15	3	14	19	11	5	12	32	20	0	26	7	5	1	9	8	2	2	5	0	3	0	3	5	4	0	17	7	8	5	15	6
CL25	SUM149PT	niraparib	549	3	12	3	3	6	0	5	2	3	40	14	2	13	13	16	0	14	15	8	0	11	26	21	2	23	5	4	2	6	2	3	1	4	0	5	2	1	7	3	0	12	13	4	4	13	5
CL26	SUM149PT	niraparib	580	1	17	6	2	9	1	5	0	0	33	22	2	18	18	16	4	6	25	14	2	14	22	13	3	25	2	3	0	7	2	4	1	4	1	5	0	5	7	3	0	5	5	5	1	19	11
CL27	SUM149PT	niraparib	550	4	3	1	1	1	1	1	2	0	27	12	1	7	22	12	5	13	20	6	2	10	28	17	2	28	7	2	4	4	5	3	0	3	3	2	3	1	3	9	4	11	13	5	3	11	8
CL28	SUM149PT	niraparib	725	4	10	4	0	6	0	6	3	2	41	30	5	23	32	28	4	16	17	15	9	20	29	16	3	35	8	1	3	16	5	5	1	5	3	5	1	10	4	3	2	18	6	4	3	21	15
CL29	DLD-1	mock	8355	57	348	3	8	337	1	1	0	0	17	28	2	109	74	172	29	622	31	27	4	90	26	31	7	151	15	7	0	24	3	6	0	5	3	8	1	10	16	15	2	17	256	123	144	175	91
CL30	DLD-1	mock	9834	60	354	6	11	337	0	1	1	0	16	23	6	142	98	207	31	873	30	37	8	108	23	46	7	242	12	6	3	32	5	6	1	6	5	3	2	10	21	6	2	37	337	174	187	285	106
CL31	DLD-1	mock	10915	65	460	5	10	445	0	0	2	0	30	34	8	188	133	257	33	1028	24	27	5	125	28	61	5	282	11	11	1	32	4	4	0	5	9	6	0	10	27	11	1	14	444	169	217	293	120
CL32	DLD-1	mock	7578	66	405	5	2	398	3	0	0	2	19	14	4	115	75	183	27	684	14	34	1	94	28	36	1	178	12	9	3	17	4	1	0	3	4	2	0	11	7	11	0	23	270	112	157	192	88
CL33	DLD-1	mock	12315	91	431	1	7	423	0	1	0	0	32	33	3	244	121	318	49	1434	29	44	5	161	41	67	5	337	7	8	2	25	2	3	3	6	3	15	1	13	11	7	2	27	513	202	239	320	148
CL34	DLD-1	niraparib	9607	76	347	4	7	336	0	3	1	1	32	16	4	169	103	217	36	970	27	48	10	123	41	59	7	246	20	8	0	17	3	5	1	7	3	4	1	17	25	14	1	43	374	141	202	261	116
CL35	DLD-1	niraparib	10878	87	404	3	12	389	3	2	1	3	42	32	4	118	89	188	25	778	23	46	10	110	36	53	7	166	14	25	2	27	6	7	1	12	7	12	4	20	15	15	1	40	348	148	163	229	106
CL36	DLD-1	niraparib	9858	75	424	6	14	404	3	1	1	0	49	31	6	184	131	275	21	1005	37	31	9	145	37	60	8	301	14	12	1	29	3	0	1	11	4	7	1	8	18	15	2	48	362	165	215	266	130
CL37	DLD-1	niraparib	10704	71	385	2	7	376	1	3	0	0	40	29	6	153	123	229	27	839	28	38	7	118	43	66	7	222	7	15	4	41	8	7	3	10	3	19	1	12	30	13	3	43	386	153	182	259	129
CL38	DLD-1	niraparib	16881	80	452	4	11	437	1	7	1	0	65	50	14	148	144	253	38	951	44	49	3	146	50	66	13	244	28	17	7	53	12	11	1	16	9	31	4	25	32	27	5	66	413	221	210	318	168
[truncated: 59 more columns]

## Sheet: PDX
Summary of all unique genetic alterations found in the PDX samples used in this study
			Total unique mutations (IsoMut)			Deletions by sequence context			SNVs detailed by triplet spectrum
Sample	PDX	Treatment	SNVs_all	Insertions	Deletions_all	Deletion_homology	Deletion_nonhomology	Deletion_repeat	A[C>A]A	A[C>A]C	A[C>A]G	A[C>A]T	C[C>A]A	C[C>A]C	C[C>A]G	C[C>A]T	G[C>A]A	G[C>A]C	G[C>A]G	G[C>A]T	T[C>A]A	T[C>A]C	T[C>A]G	T[C>A]T	A[C>G]A	A[C>G]C	A[C>G]G	A[C>G]T	C[C>G]A	C[C>G]C	C[C>G]G	C[C>G]T	G[C>G]A	G[C>G]C	G[C>G]G	G[C>G]T	T[C>G]A	T[C>G]C	T[C>G]G	T[C>G]T	A[C>T]A	A[C>T]C	A[C>T]G	A[C>T]T	C[C>T]A	C[C>T]C	C[C>T]G	C[C>T]T	G[C>T]A
PDX_01	HBCx-31	vehicle	6727	49	108	2	3	103	154	34	13	47	141	98	78	101	125	63	72	85	100	71	28	76	22	9	7	8	15	18	14	10	31	16	17	9	77	24	9	28	102	109	332	77	93	130	254	104	403
PDX_02	HBCx-31	vehicle	5349	20	122	4	6	112	105	38	24	56	89	91	18	106	102	69	38	83	106	64	31	97	4	6	2	6	6	3	5	9	5	2	4	7	4	6	4	10	135	86	320	81	91	79	264	60	372
PDX_03	HBCx-31	vehicle	4210	27	100	0	3	97	53	26	8	38	86	48	25	102	63	72	23	74	79	68	32	65	2	1	2	4	12	6	4	8	1	4	5	3	5	3	0	4	67	55	205	36	58	61	194	43	386
PDX_04	HBCx-31	niraparib	4353	30	111	2	5	104	90	22	13	43	74	54	39	82	80	78	30	79	70	63	29	72	5	4	6	2	8	2	2	3	5	4	3	0	5	3	1	3	69	69	205	41	60	71	152	49	409
PDX_05	HBCx-31	niraparib	3487	10	63	1	1	61	40	16	4	20	30	37	20	39	44	38	14	50	51	30	12	29	6	2	1	3	1	2	1	1	5	2	6	5	4	2	1	6	43	42	140	25	31	25	106	17	303
PDX_06	HBCx-31	niraparib	2825	13	75	0	5	70	30	16	7	16	36	38	20	54	40	35	20	35	27	28	21	40	1	6	2	2	5	1	4	0	2	2	13	5	2	4	1	3	34	33	138	36	26	28	129	20	228
PDX_07	HBCx-34	vehicle	3190	21	69	2	2	65	63	21	8	34	63	66	23	48	61	45	15	60	70	47	12	58	3	1	2	7	3	3	3	3	4	6	11	2	3	3	2	6	44	39	115	23	29	24	90	21	300
PDX_08	HBCx-34	vehicle	3092	22	88	2	3	83	63	17	7	24	61	55	18	56	50	34	21	42	50	44	17	50	3	4	4	7	3	2	4	3	5	4	4	4	2	5	1	2	45	29	120	35	19	41	86	23	292
PDX_09	HBCx-34	vehicle	3435	21	77	3	5	69	53	19	8	22	48	51	13	58	50	36	14	39	55	43	13	58	2	6	3	5	3	2	2	0	8	6	6	5	1	6	0	3	32	40	145	22	39	33	108	23	332
PDX_10	HBCx-34	niraparib	2370	31	62	2	3	57	52	17	5	16	54	38	10	45	56	32	12	40	58	26	5	39	1	1	2	4	1	0	1	2	2	2	9	2	4	1	4	4	28	19	91	16	20	22	57	21	239
PDX_11	HBCx-34	niraparib	2918	27	63	5	1	57	51	17	12	29	50	35	13	62	46	37	6	45	61	50	13	40	3	6	3	3	0	5	3	1	1	4	5	4	0	5	2	3	37	21	128	23	26	13	70	26	330
PDX_12	HBCx-34	niraparib	2585	17	67	3	2	62	69	12	8	21	53	50	17	63	43	36	5	36	54	36	12	47	2	2	3	1	1	5	2	1	2	0	8	3	4	4	4	2	22	31	99	11	25	23	54	21	271
[truncated: 55 more columns]
